# Supplementary material for: Association between polymorphisms of heat-shock protein 70 genes and noise-induced hearing loss: A meta-analysis
Source: PLoS One. 2017 Nov 27;12(11):e0188539. doi: 10.1371/journal.pone.0188539 (PMC5703472; doi:10.1371/journal.pone.0188539)
Supplement: S1 File — (ZIP) [file pone.0188539.s001.zip]

Archive with 2 entries (2 files):
- meta-analysis-on-genetic-association-studies-form.docx
- PRISMA 2009 Checklist.doc
