# Supplementary material for: Association between polymorphisms of heat-shock protein 70 genes and noise-induced hearing loss: A meta-analysis
Source: PLoS One. 2017 Nov 27;12(11):e0188539. doi: 10.1371/journal.pone.0188539 (PMC5703472; doi:10.1371/journal.pone.0188539)
Supplement: S1 Table — (XLSX) [file pone.0188539.s004.xlsx]

## Sheet: Sheet1
NO.	Reference Type	Author	Year	Title	Abstract	Records Screening1留2删3待定	Reason for Records Excluded	Full-text articles assessed for eligibility	Reason
1	Journal Article	Li, Y; Yu, S; Gu, G; Chen, G; Zheng, Y; Jiao, J; Zhou, W; Wu, H; Zhang, Z; Zhang, H; He, L; Yang, Q; Xu, X	2017	Polymorphisms of heat shock protein 70 genes (HSPA1A, HSPA1B and HSPA1L) and susceptibility of noise-induced hearing loss in a Chinese population: 热休克蛋白70基因的多态性(HSPA1A HSPA1B和HSPA1L)和易感性的噪音性听力丧失中国人口: A case-control study 一个病例对照研究	Noise-induced hearing loss (NIHL) is the second-most frequent form of sensorineural hearing loss. 噪音性听力丧失(NIHL)是第二常见的形式感音神经性听力损失。 When exposed to the same noise, some workers develop NIHL while others do not, suggesting that NIHL may be associated with genetic factors. 当暴露于相同的噪音,一些工人发展NIHL而其他人不这样做,表明NIHL可能与遗传因素有关。 To explore the relationship between single nucleotide polymorphisms (SNPs) in heat …	included		included
2	Journal Article	Clifford, Royce Ellen; Hoffer, Michael; Rogers, Rick	2016	The Genomic Basis of Noise-induced Hearing Loss: 噪音性听力丧失的基因基础: A Literature Review Organized by Cellular Pathways 一个文献综述由细胞通路	Objective: 摘要目的: Using Reactome, a curated Internet database, noise-induced hearing loss studies were aggregated into cellular pathways for organization of the emerging genomic and epigenetic data in the literature. 策划网络数据库,使用Reactome噪音性听力丧失研究聚合为组织的细胞通路新兴基因组和表观遗传数据在文献中。 Data Sources: 数据来源: PubMed and Reactome. PubMed和Reactome。 org, a relational data base program systematizing biological processes…	excluded	reviews
3	Journal Article	Celi, Monica; Filiciotto, Francesco; Maricchiolo, Giulia; Genovese, Lucrezia; Quinci, Enza Maria; Maccarrone, Vincenzo; Mazzola, Salvatore; Vazzana, Mirella; Buscaino, Giuseppa	2016	Vessel noise pollution as a human threat to fish: 鱼:船舶噪声污染作为一个人类的威胁 assessment of the stress response in gilthead sea bream (Sparus aurata, Linnaeus 1758) 应激反应的评估乌颊鱼海鲷(黄aurata,林奈1758)	This study examined the effects of boat noise pollution on the stress indices of gilthead sea bream (Sparus aurata, Linnaeus 1758). 这项研究检查了船的影响噪声污染的压力指数乌颊鱼海鲷(黄aurata,林奈1758)。 To assess the stress response in these fish, biometric values and plasma parameters such as ACTH, cortisol, glucose, lactate, haematocrit, Hsp70, total protein, cholesterol, triglycerides and osmolarity were analysed. 评估这些鱼类…	excluded	irrelevant
4	Journal Article	Grondin, Y; Bortoni, M E; Sepulveda, R; Ghelfi, E; Bartos, A; Cotanche, D; Clifford, R E; Rogers, R A	2015	Genetic Polymorphisms Associated with Hearing Threshold Shift in Subjects during First Encounter with Occupational Impulse Noise 遗传多态性与听阈改变受试者在第一次接触职业脉冲噪声	Noise-induced hearing loss (NIHL) is the most significant occupational health issue worldwide. 噪音性听力丧失(NIHL)是全球最重要的职业卫生问题。 We conducted a genome-wide association study to identify single-nucleotide polymorphisms (SNPs) associated with hearing threshold shift in young males undergoing their first encounter with occupational impulse noise. 我们进行了全基因组关联研究识别单核苷酸多态性(snp)与听阈改变年轻男性接受他们第一次接触职业脉冲噪声。 We rep…	included		excluded	unavailable data
5	Journal Article	Maeda, Yukihide; Fukushima, Kunihiro; Kariya, Shin; Orita, Yorihisa; Nishizaki, Kazunori	2015	Dexamethasone Regulates Cochlear Expression of Deafness-associated Proteins Myelin Protein Zero and Heat Shock Protein 70, as Revealed by iTRAQ Proteomics 地塞米松调节耳蜗Deafness-associated蛋白质的表达髓磷脂蛋白零和热休克蛋白70,所揭示的iTRAQ蛋白质组学	Aim Using proteomics, we aimed to identify the proteins differentially regulated by dexamethasone in the mouse cochlea based on mass-spectrometry data. 目的使用蛋白质组学,我们旨在识别蛋白质差异受地塞米松在小鼠耳蜗质谱仪根据数据。 Background Glucocorticoid therapy is widely used for many forms of sensorineural hearing loss; however, the molecular mechanism of its action in the cochlea remains poorly understood. 背景糖皮质激素疗法被广泛用于多种形式的感音神经…	excluded	irrelevant
6	Journal Article	Grondin, Yohann; Bortoni, Magda E; Sepulveda, Rosalinda; Ghelfi, Elisa; Bartos, Adam; Cotanche, Douglas; Clifford, Royce E; Rogers, Rick A	2015	Genetic Polymorphisms Associated with Hearing Threshold Shift in Subjects during First Encounter with Occupational Impulse Noise 遗传多态性与听阈改变受试者在第一次接触职业脉冲噪声	Noise-induced hearing loss (NIHL) is the most significant occupational health issue worldwide. 噪音性听力丧失(NIHL)是全球最重要的职业卫生问题。 We conducted a genome-wide association study to identify single-nucleotide polymorphisms (SNPs) associated with hearing threshold shift in young males undergoing their first encounter with occupational impulse noise. 我们进行了全基因组关联研究识别单核苷酸多态性(snp)与听阈改变年轻男性接受他们第一次接触职业脉冲噪声。 We rep…	excluded	duplicates records
7	Thesis	李艳红	2015	职业性噪声听力损失与HSP70基因单核苷酸多态性的关系	背景噪声性听力损失(noise-induced hearing loss,NIHL)是除老年性听力损失以外最常见的感觉神经性听力损失。暴露于相同的噪声环境中,一些工人患有噪声性听力损失,而另一些工人却不患有,提示可能与遗传因素有关。热休克蛋白(heat shock proteins,HSPs)是一类功能性相关蛋白质,当细胞受到生理性应激、耳毒性药物、高温及噪声等刺激时热休克蛋白表达会升高。HSP70作为分子伴侣具有抗应激作用。研究报道噪声性听力损失的易感性可能与HSP70基因的单核苷酸多态性有关。本研究是为了探讨中国汉族噪声作业工人HSP70基因的rs1043618、rs2075800和rs2...	included		excluded	repeat published
8	Thesis	曹敬莲	2014	hOGG1和PMCA2基因多态性与中国汉族人群噪声性听力损失易感性的关系	噪声性听力损失(noise-induced hearing loss, NIHL)又称职业性噪声聋,其形成原因主要是人们在工作过程中长期暴露于有害性噪声环境中而引起的缓慢进行性的感音神经性听力损失,是一种常见的职业性疾病,也是危害劳动者身体健康和影响其生活质量的主要职业病之一。自工业革命以来,NIHL已成为最重要的职业病之一。在美国,大约有10%的总人口(约3000万工人),每天工作时暴露在有害的噪声环境中；在中国大约有1000多万职工暴露在超标的噪声环境中,其中约有100万人患有不同程度的听力损失。因此,NIHL已成为第二常见的感觉神经性听力损失,仅次于年龄相关的听力减退(tge-relat...	excluded	irrelevant
9	Journal Article	胡律; 邓嘉虹	2014	噪声性耳聋相关基因SNP的人群遗传相关研究进展	噪声性耳聋(noise-induced hearing loss,NIHL)是由遗传因素和环境因素共同作用引起的病因复杂的职业性疾病.过去10年间有大量的易感相关研究尝试去寻找对人类NIHL起作用的基因.它是基于候选基因进行研究的,主要包括氧化应激基因群、内耳钾循环途径的基因、单基因遗传性耳聋基因和其他基因.到目前为止,最有前景的研究是获得了两个编码钾离子循环通道的基因(KCNQ4和KCNE1)、过氧化氢酶基因(CAT)、原钙粘附蛋白基因(PCDH15),肌球蛋白基因(MYH14)和热激蛋白基因(HSP70).因为,它们在2个(波兰和瑞士)或者3个(波兰,瑞士和中国人)人群中复制,并且有足够的大样本检测并确定致病基因.如今,随着高通量基因分型方法的发展能够检测成百上千个线性排列的单核苷酸多态性(single nucleotide polymorphisms,SNPs),这将使新的NIHL…	excluded	reviews
10	Journal Article	Sliwinska-Kowalska, M; Pawelczyk, M	2013	Contribution of genetic factors to noise-induced hearing loss: 遗传因素对噪音性听力丧失的贡献: a human studies review 人类研究回顾	Noise-induced hearing loss (NIHL) is a complex disease that results from the interaction of genetic and environmental factors. 噪音性听力丧失(NIHL)是一种复杂的疾病,遗传和环境因素之间的相互作用的结果。 Over the last 10 years there has been a great increase in association studies trying to identify the susceptibility genes for NIHL in humans. 在过去的10年中增加有一个伟大的关联研究试图确定NIHL易感基因的人类。 They were conducted based on the candidate gene appr…	excluded	reviews
11	Journal Article	Sliwinska-Kowalska, Mariola; Pawelczyk, Malgorzata	2013	Contribution of genetic factors to noise-induced hearing loss: 遗传因素对噪音性听力丧失的贡献: A human studies review 人类研究回顾	Noise-induced hearing loss (NIHL) is a complex disease that results from the interaction of genetic and environmental factors. 噪音性听力丧失(NIHL)是一种复杂的疾病,遗传和环境因素之间的相互作用的结果。 Over the last 10 years there has been a great increase in association studies trying to identify the susceptibility genes for NIHL in humans. 在过去的10年中增加有一个伟大的关联研究试图确定NIHL易感基因的人类。 They were conducted based on the candidate gene appr…	excluded	duplicates records
12	Journal Article	Themann, C; Suter, A H; Stephenson, M R	2013	National research agenda for the prevention of occupational hearing loss-part 1 国家研究议程的预防职业性听力loss-part 1	The mission of the National Institute for Occupational Safety and Health (NIOSH) is to generate new knowledge in the field of occupational safety and health and to transfer that knowledge into practice for the betterment of workers. 的使命国家职业安全与健康研究所”(NIOSH)是生成新知识领域的职业安全与健康和转移知识付诸实践的改善工人。 Since its establishment in 1970, NIOSH has provided national and world leadership in efforts to prevent occupat…	excluded	irrelevant
13	Thesis	沈欢喜	2012	谷胱甘肽硫转移酶的基因多态性与职业性噪声聋易感性的相关性研究	职业性噪声聋(occupational noise-induced deafness)又称噪声性耳聋，其原因主要是由于长期暴露在损害性噪声环境中所引起的缓慢的进行性感音神经性耳聋，是一种常见的职业病。在欧洲，有超过3500万的工人存在患职业性噪声聋的危险，在工业化国家中约有超过10%的工人患有该疾病，在一些发展中国家发病情况可能更为严重。职业性噪声聋是一种可以预防的疾病，但是一旦发生就很难逆转，因此降低其发病率已成为当今职业病防治机构面临的一项非常重要的课题。_x000D_ _x000D_ 人群研究结果表明，职业性噪声聋和累积噪声暴露量呈正相关，噪声愈强、噪声暴露时间愈长，则听力损失愈严重。除去噪声外，其他环境影响因...	excluded	irrelevant
14	Journal Article	Gratton, M A; Eleftheriadou, A; Garcia, J; Verduzco, E; Martin, G K; Lonsbury-Martin, B L; Vazquez, A E	2011	Noise-induced changes in gene expression in the cochleae of mice differing in their susceptibility to noise damage 噪音性基因表达变化的cochleae小鼠不同噪声的敏感性损害	The molecular mechanisms underlying the vast differences between individuals in their susceptibility to noise-induced hearing loss (NIHL) are unknown. 的分子机制的个体之间的巨大差异对噪音性听力丧失的易感性(NIHL)是未知的。 The present study demonstrated that the effects of noise over-exposure on the expression of molecules likely to be important in the development of NIHL differ among inbred mouse strains having distinct suscept…	excluded	irrelevant
15	Journal Article	Chang, N C; Ho, C K; Lin, H Y; Yu, M L; Chien, C Y; Ho, K Y	2011	Association of polymorphisms of heat shock protein 70 with susceptibility to noise-induced hearing loss in the Taiwanese population 热休克蛋白多态性协会70年台湾易受噪音性听力丧失的人口	Noise-induced hearing loss (NIHL) is the major cause of adult sensorineural hearing loss. 噪音性听力丧失(NIHL)是成人感音神经性听力损失的主要原因。 It is a complex disease caused by the interaction of environmental and genetic factors. 它是一种复杂的疾病造成的环境和遗传因素之间的交互。 Previous studies found that heat shock proteins (HSPs) were associated with the development of NIHL. 先前的研究发现,热休克蛋白(休克)与NIHL的发展有关。 Specifically, polymorphisms in th…	included		included
16	Journal Article	Chang, Ning-Chia; Ho, Chi-Kung; Lin, Hsing-Yi; Yu, Ming-Lung; Chien, Chen-Yu; Ho, Kuen-Yao	2011	Association of Polymorphisms of Heat Shock Protein 70 with Susceptibility to Noise-Induced Hearing Loss in the Taiwanese Population 热休克蛋白多态性协会70年台湾易受噪音性听力丧失的人口	Noise-induced hearing loss (NIHL) is the major cause of adult sensorineural hearing loss. 噪音性听力丧失(NIHL)是成人感音神经性听力损失的主要原因。 It is a complex disease caused by the interaction of environmental and genetic factors. 它是一种复杂的疾病造成的环境和遗传因素之间的交互。 Previous studies found that heat shock proteins (HSPs) were associated with the development of NIHL. 先前的研究发现,热休克蛋白(休克)与NIHL的发展有关。 Specifically, polymorphisms in th…	excluded	duplicates records
17	Journal Article	Konings, A; Van Laer, L; Michel, S; Pawelczyk, M; Carlsson, P I; Bondeson, M L; Rajkowska, E; Dudarewicz, A; Vandevelde, A; Fransen, E; Huyghe, J; Borg, E; Sliwinska-Kowalska, M; Van Camp, G	2009	Variations in HSP70 genes associated with noise-induced hearing loss in two independent populations HSP70基因的变化与两个独立的人群的噪音性听力丧失	Noise-induced hearing loss (NIHL) is one of the most important occupational health hazards. 噪音性听力丧失(NIHL)是最重要的一个职业健康危害。 Millions of people worldwide are exposed daily to harmful levels of noise. 全世界数以百万计的人每天都接触到有害水平的噪音。 NIHL is a complex disease resulting from an interaction between genetic and environmental factors. NIHL是一种复杂的疾病导致的遗传和环境因素之间的相互作用。 Although the environmental risk factors have been…	included		included
18	Journal Article	Konings, Annelies; Van Laer, Lut; Michel, Sophie; Pawelczyk, Malgorzata; Carlsson, Per-Inge; Bondeson, Marie-Louise; Rajkowska, Elzbieta; Dudarewicz, Adam; Vandevelde, Ann; Fransen, Erik; Huyghe, Jeroen; Borg, Erik; Sliwinska-Kowalska, Mariola; Van Camp, Guy	2009	Variations in HSP70 genes associated with noise-induced hearing loss in two independent populations HSP70基因的变化与两个独立的人群的噪音性听力丧失	Noise-induced hearing loss (NIHL) is one of the most important occupational health hazards. 噪音性听力丧失(NIHL)是最重要的一个职业健康危害。 Millions of people worldwide are exposed daily to harmful levels of noise. 全世界数以百万计的人每天都接触到有害水平的噪音。 NIHL is a complex disease resulting from an interaction between genetic and environmental factors. NIHL是一种复杂的疾病导致的遗传和环境因素之间的相互作用。 Although the environmental risk factors have been…	excluded	duplicates records
19	Thesis	李瑞芳	2009	高温作业工人HSP70和JWA基因多态性与高血压易感性关系	目的:分析高温作业工人高血压患病及相关危险因素,为职业人群高血压预防提供科学依据。探讨HSP70基因和JWA基因多态性与高温作业工人高血压发病的相关性,从而探讨HSP70基因和JWA基因多态性作为高血压易感标志物的可行性。_x000D_ _x000D_ _x000D_ _x000D_ 方法:选取某钢铁企业160名炼钢、轧钢工人为高温组,同厂的114名库工为对照组。使用统一的调查表收集个人信息,并检测研究对象的身高、体重、腰围、血压等值,全自动生化分析仪检测血糖、甘油三酯以及胆固醇水平。企业日常环境监测资料分析作业环境温度、辐射热、噪声等环境因素。应用聚合酶链式反应-限制性片断长度多态性(PCR-RFLP)方法分析高温作业工人中高血压...	excluded	irrelevant
20	Journal Article	Taleb, M; Brandon, C S; Lee, F S; Lomax, M I; Dillmann, W H; Cunningham, L L	2008	Hsp70 inhibits aminoglycoside-induced hair cell death and is necessary for the protective effect of heat shock Hsp70抑制aminoglycoside-induced毛细胞死亡和热休克的保护作用是必要的	Sensory hair cells of the inner ear are sensitive to death from aging, noise trauma, and ototoxic drugs. 内耳的感觉毛细胞敏感死于衰老,噪音创伤,和耳毒性的药物。 Ototoxic drugs include the aminoglycoside antibiotics and the antineoplastic agent cisplatin. 毒性药物包括氨基糖苷类抗生素和抗肿瘤药顺铂。 Exposure to aminoglycosides results in hair cell death that is mediated by specific apoptotic proteins, including c-Jun N-terminal kinase (JNK) and …	excluded	irrelevant
21	Thesis	张晓敏	2008	热休克蛋白60抗原、抗体和70抗体在冠心病发病中的作用	冠心病(coronary heart disease, CHD)是一种多病因的疾病,确切的发病机制尚不清楚,自身免疫反应被认为是其中重要的发病机制之一。热休克蛋白(heat shock proteins, HSPs)是一类高度免疫原性的蛋白,能够作为自身抗原提呈给免疫系统,产生自身抗体,在动脉粥样硬化的发生发展过程中发挥重要作用。本研究组的前期工作发现多种环境有害因素(如:高温、噪声、苯、多环芳烃等)导致了血浆Hsp抗体的出现与增加,而且与许多疾病(如:中暑、噪声性耳聋、苯中毒、肺癌等)的发生发展有关,特别是血浆Hsp70抗体的出现与心电图异常密切相关,提示Hsp70抗体的出现与心...	excluded	irrelevant
22	Journal Article	Yang, M; Tan, H; Yang, Q; Wang, F; Yao, H; Wei, Q; Tanguay, R M; Wu, T	2006	Association of hsp70 polymorphisms with risk of noise-induced hearing loss in Chinese automobile workers 协会hsp70多态性与中国汽车工人噪音性听力丧失的风险	Severe noise exposure can induce heat shock proteins (Hsps), and exposure to moderate noise has been reported to confer protection against noise-induced damage to hearing. 严重的噪声暴露会诱导热休克蛋白(休克),和温和的声音报道对噪音性听力损害提供保护。 Whether there is any association of genetic variation in both constitutive and inducible hsp70 genes with noise-induced hearing loss (NIHL) is presently unknown. 是否有任何关联的两本构和诱导hsp70基因遗传…	included		included
23	Journal Article	Yang, Miao; Tan, Hao; Yang, Qiaoling; Wang, Feng; Yao, Huiling; Wei, Qingyi; Tanguay, Robert M; Wu, Tangchun	2006	Association of hsp70 polymorphisms with risk of noise-induced hearing loss in Chinese automobile workers 协会hsp70多态性与中国汽车工人噪音性听力丧失的风险	Severe noise exposure can induce heat shock proteins (Hsps), and exposure to moderate noise has been reported to confer protection against noise-induced damage to hearing. 严重的噪声暴露会诱导热休克蛋白(休克),和温和的声音报道对噪音性听力损害提供保护。 Whether there is any association of genetic variation in both constitutive and inducible hsp70 genes with noise-induced hearing loss (NIHL) is presently unknown. 是否有任何关联的两本构和诱导hsp70基因遗传…	excluded	duplicates records
24	Thesis	杨震宇	2006	噪声性听力损失易感性与GSTM1、GSTT1、MtDNA和CDH23基因多态性研究	噪声性听力损失(noise-inducedhearingloss，NIHL)是最常见的职业性疾患。NIHL与噪声暴露量呈正相关，噪声暴露强度越大，暴露时间越长，产生的听力损失越严重。然而具体到每一个个体，相同的噪声暴露量引起的听力损失在程度上却存在很大的差异；或者产生相同严重程度的听力损失，易感个体与非易感个体相比需要更少的噪声暴露量，说明NIHL存在明显的个体易感性差异。 造成NIHL的主要因素是噪声暴露量，然而有相当多的体内外因素可以影响NIHL的严重程度，从而造成易感性表型的差异。某些可吸入性化学毒物，如甲苯、一氧化碳与噪声有协同作用，可以加重NIHL；某些耳毒性药物如顺铂、氨基甙类抗生素等亦有类似作用。而机体内在因素如低镁、低铁、高血脂等也会增加个体对NIHL的易感性。遗传因素亦会影响个体对NIHL的易感性。基因是遗传信息的携带者，随着分子生物学技术在NIHL研究中的应用，近年已…	excluded	irrelevant
25	Conference Proceedings	杨杪; 谭皓; 郑建如; 王峰; 蒋长征; 何美安; 陈永文; 邬堂春	2005	职业性噪声暴露工人噪声性听力损失的遗传易感性研究	[目的]研究几种听力损失相关蛋白和热休克蛋白的基因多态性与职业性噪声暴露工人噪声性听力损失的遗传易感性之间的关系。[方法]采刚横断面流行病学研究方法,对194名职业性噪声暴露作业工人进行调查和听力测试,按听力学评价的结果将其分为听力损失组和听力正常组;分析其CDH23、PMCA2、GSTM1、GSTT1、HSP70-1、HSP70-2、HSP70-hom、HSP60、HSF1、HSF2、和HSF2BP基因的多态性;用多元logistic回归分析对年龄、性别、吸烟、爆震史和累积噪声暴露量等因素进行校正后,计算不同基因型工人发生噪声性听力损失的危险度,并探讨基因间的交互作用;用whap软件对同一基...	included		excluded	unavailable data
26	Journal Article	谭皓; 杨杪; 郑建如; 王峰; 蒋长征; 何美安; 陈永文; 邬堂春	2005	热休克蛋白60基因多态性与噪声性听力损失易感性的关系	目的探讨热休克蛋白60(HSP60)基因多态性与噪声性听力损失的关系.方法采用横断面流行病学研究方法,对194名噪声暴露作业工人进行调查和听力测试,按听力学评价的结果将其分为听力损失组和听力正常组;用等位基因特异扩增法(ASA)和多聚酶链反应-限制性片断长度多态性法(PCR-RFLP)检测其HSP60基因上rs11551350和rs2340690两个单核苷酸位点的多态性.结果 rs11551350位点在93名噪声性听力损失的工人中GG、AA和AG基因型的频率分别为1.1%、9.7%和89.2%,等位基因G和A的频率为45.7%和54.3%;在101名听力正常的工人中,基因型频率分别为5.9%(GG)、5.9%(AA)和88.1%(AG),等位基因频率为50.0%(G)和50.0%(A).rs2340690位点在噪声性听力损失组CC、TT和CT基因型的频率分别为51.6%、7.5%和40.…	excluded	irrelevant
27	Thesis	杨杪	2005	热休克蛋白在不同疾病中的生物医学重要性	从细菌到人类的所有生物在接触高温、毒物及其他应激因素后，迅速启动高度程序化的热休克反应(heatshockresponse)。热休克反应的一个最主要的特征是热休克蛋白(heatshockproteins，Hsps)的诱导合成。Hsps可作为“分子伴侣”，促进蛋白质的合成、折叠、装配和运输，参与变性蛋白质的清除等。在炎性疾病或免疫功能失调状态中，某些热休克蛋白能够作为自身抗原提呈给免疫系统，从而导致自身抗体的产生。一方面，热休克蛋白及其自身抗体可能参与了许多疾病的发病过程，甚至成为某些疾病的危险度和预后的生物标志物；另一方面，环境应激可导致热休克蛋白合成增加及其自身抗体的出现，但其作用与意义仍不清楚。到目前为止，人们对热休克反应发生的分子机制仍然“难以预料”，对热休克反应在人类健康或疾病中的作用，特别是人群或不同个体热休克蛋白的表达水平及其与机体对不良环境应激因素反应的耐受性(tolera…	excluded	irrelevant
28	Conference Proceedings	杨杪; 谭皓; 王峰; 蒋长征; 何美安; 陈永文; 邬堂春; 郑建如	2004	职业性噪声暴露工人噪声性听力损失的遗传易感性研究	本研究从分子流行病学和遗传学角度探讨了职业性噪声暴露工人中几种听力损失相关蛋白和热休克蛋白的基因多态性与噪声性听力损失的遗传易感性之间的关系,发现CDH23、GST和HSP70基因的遗传变异可显著性影响职业性噪声暴露个体噪声性听力损失的危险度,携带某些特定基因型或单倍型的个体对噪声性听力损失的易感性显著升高;且CDH23基因和GSTT1基因之间存在交互作用.	excluded	duplicates records
